# Supplementary material for: Molybdenum Disulfide-Integrated Iron Organic Framework Hybrid Nanozyme-Based Aptasensor for Colorimetric Detection of Exosomes
Source: Biosensors (Basel). 2023 Aug 9;13(8):800. doi: 10.3390/bios13080800 (PMC10452346; doi:10.3390/bios13080800)
Supplement: Supplementary file 1 [file biosensors-13-00800-s001.zip]

Archive with 1 entries (1 files):
- biosensors-2501169-Supplementary Materials.pdf
